# Supplementary material for: Investigation of Eumelanin Biosynthesis in Gluconacetobacter tumulisoli FBFS 97: A Novel Insight into a Bacterial Melanin Producer
Source: Microorganisms. 2025 Feb 21;13(3):480. doi: 10.3390/microorganisms13030480 (PMC11944832; doi:10.3390/microorganisms13030480)
Supplement: Supplementary file 1 [file microorganisms-13-00480-s001.zip]

Archive with 1 entries (1 files):
- microorganisms-3460502-supplementary.pdf
